# Supplementary material for: Tiny Lungs, Big Decisions: A Meta-Analysis Comparing Minimally Invasive Surfactant Therapy Versus Intubation–Surfactant–Extubation in Preterm Neonates With Respiratory Distress Syndrome
Source: Int J Pediatr. 2025 Aug 14;2025:8045343. doi: 10.1155/ijpe/8045343 (PMC12370393; doi:10.1155/ijpe/8045343)
Supplement: Supporting Information — Additional supporting information can be found online in the Supporting Information section. Figure S1: Funnel plot assessing publication bias of need for mechanical ventilation in the meta-analysis. The plot shows symmetrical distribution, suggesting no substantial small-study effects or publication bias. Outcomes were assessed using Egger's test, which also confirmed the absence of significant bias (p > 0.05). Figure S2: Funnel plot assessing publication bias for incidence of bronchopulmonary dysplasia in the meta-analysis. The plot shows symmetrical distribution, suggesting no substantial small-study effects or publication bias. Outcomes were assessed using Egger's test, which also confirmed the absence of significant bias (p > 0.05). Figure S3: Funnel plot assessing publication bias for incidence of intraventricular hemorrhage in the meta-analysis. The plot shows symmetrical distribution, suggesting no substantial small-study effects or publication bias. Outcomes were assessed using Egger's test, which also confirmed the absence of significant bias (p > 0.05). Figure S4: Funnel plot assessing publication bias for incidence of persistent ductus arteriosus in the meta-analysis. The plot shows symmetrical distribution, suggesting no substantial small-study effects or publication bias. Outcomes were assessed using Egger's test, which also confirmed the absence of significant bias (p > 0.05). Figure S5: Funnel plot assessing publication bias for incidence of pneumothorax in the meta-analysis. The plot shows symmetrical distribution, suggesting no substantial small-study effects or publication bias. Outcomes were assessed using Egger's test, which also confirmed the absence of significant bias (p > 0.05). Figure S6: Funnel plot assessing publication bias for days needing oxygen in the meta-analysis. The plot shows symmetrical distribution, suggesting no substantial small-study effects or publication bias. Outcomes were assessed using Egger's test, which also confirmed [file 8045343.f1.zip]

Archive with 2 entries (2 files):
- PRISMA_2020_checklist_VeintemillaBurgos.docx
- Supplementary_VeintemillaBurgos.docx
